# Supplementary material for: Plant and insect herbivore community variation across the Paleocene–Eocene boundary in the Hanna Basin, southeastern Wyoming
Source: PeerJ. 2019 Oct 15;7:e7798. doi: 10.7717/peerj.7798 (PMC6798869; doi:10.7717/peerj.7798)
Supplement: Supplemental Information 2 — Raw data used to analyze plant and insect communities per each stratigraphic level. [file peerj-07-7798-s002.csv]

	Alnus	Averrhoites	Fagopsophyllum	HB171	HB172	HB173	HB174	HB175	HB176	HB177	HB178	HB179	HB180	HB181	HB182	HB183	Macginitea	Platanites	Trochodendroides	Zizyphoides	HB167	HB038	HB166	HB122	HB164	HB077	HB026	HB104	HB121	HB022	HB025	HB028	HB032	HB144	HB050	HB127	HB023	HB134	HB161	HB031	HB168	HB138	HB042	HB076	HB136	HB019	HB145	HB046
A	0	1	2	0	4	7	25	0	18	5	6	0	0	0	19	2	0	1	1	1	2	1	1	13	12	48	0	46	1	11	1	12	2	3	0	0	0	4	5	0	2	0	0	0	0	0	0	1
B	0	158	0	0	0	0	20	1	1	6	0	0	0	0	0	0	0	0	0	0	0	0	0	0	0	80	36	30	19	17	13	11	9	4	3	3	2	2	2	2	2	2	2	2	2	1	1	3
C	0	3	0	1	4	1	4	0	13	4	2	1	0	0	0	1	0	168	86	16	0	0	0	0	0	0	0	0	0	0	0	0	0	0	0	0	0	0	0	0	0	0	0	0	0	0	0	0
D	0	1	0	0	1	5	3	1	16	2	9	4	11	0	1	0	0	1	1	0	0	0	0	0	0	0	0	0	0	0	0	0	0	0	0	0	0	0	0	0	0	0	0	0	0	0	0	0
E	1	4	3	0	2	10	1	12	174	27	22	2	0	1	3	31	5	21	3	0	0	0	0	0	0	0	0	0	0	0	0	0	0	0	0	0	0	0	0	0	0	0	0	0	0	0	0	0
