# Supplementary material for: Plant and insect herbivore community variation across the Paleocene–Eocene boundary in the Hanna Basin, southeastern Wyoming
Source: PeerJ. 2019 Oct 15;7:e7798. doi: 10.7717/peerj.7798 (PMC6798869; doi:10.7717/peerj.7798)
Supplement: Supplemental Information 3 — R code used to produce analyses. [file peerj-07-7798-s003.r]

################################################################################
#Project: Hanna Basin Plant/insect ecological indicies
#Purpose: PeerJ Manuscript
#File: Paleobot_analysis_2018
#By: Lauren Azevedo Schmidt
#Start date (02/20/19): 
#R Version: 3.4.3 <The version of R this script was developed on>
################################################################################

#Libraries---- 
#LOAD PACKAGES
require(vegan)


#Working directory---- 
##Set wd
setwd("/Users/Babycakes/Desktop/HB MS Project /HB 2017 Field Work/Hanna WD")
getwd()

#Read in data to calculate diversity and evenness
#Stat level data
data.pd<- read.table("PDX.Update.csv", header=T, sep=",", 
                   na.strings=  "NA", dec=".", strip.white=TRUE)

row.names(data.pd) <- data.pd$X
data.pd$X <- NULL

data.site<- read.table("PD.Site.Updated.csv", header=T, sep=",", 
                     na.strings=  "NA", dec=".", strip.white=TRUE)

row.names(data.site) <- data.site$X
data.site$X <- NULL

############################################################################
#Analysis: Plant Diversity by strat level----
## Species richness (S) and Pielou's evenness (J): STRAT level 
H.strat <- diversity(data.pd) #Shannon diversity index
invsimp.strat <- diversity(data.pd, "inv") #inverse-Simp index 
S.strat <- specnumber(data.pd) ## rowSums(PDXT > 0) does the same...
J.strat <- H.strat/log(S.strat) #evenness matric 

#Analysis: Plant Diversity by site level----
## Species richness (S) and Pielou's evenness (J): STRAT level 
H.site <- diversity(data.site) #Shannon diversity index
invsimp.site <- diversity(data.site, "inv") #inverse-Simp index 
S.site <- specnumber(data.site) ## rowSums(PDXT > 0) does the same...
J.site <- H.site/log(S.site) #evenness matric 
