# Supplementary material for: Plant and insect herbivore community variation across the Paleocene–Eocene boundary in the Hanna Basin, southeastern Wyoming
Source: PeerJ. 2019 Oct 15;7:e7798. doi: 10.7717/peerj.7798 (PMC6798869; doi:10.7717/peerj.7798)
Supplement: Supplemental Information 7 — Dataset with all specimen information for the Jingo, referred to in text as level A.1 and Wing Ding (WD), referred to in text as level B quarries. [file peerj-07-7798-s007.csv]

Plant and insect herbivore community variation across the Paleocene-Eocene boundary in the Hanna Basin, southeastern Wyoming
Lauren E Azevedo Schmidt, Regan E Dunn, Jason Mercer, Marieke Dechesne, Ellen D Currano
The authors request to be notified if this dataset is to be used in any publication and also request to be recognized accordingly.
Appendix A7
Site Locality	DMNH_LOC	DMNH Number	RD Morphotype	LAS Morphotype	DT001	DT002	DT003	DT015	DT017	DT019	DT024	DT032	DT035	DT061	DT090	DT148
WD	2630	1.263	HB144		1	0	0	0	0	0	0	0	0	0	0	0
WD	2630	1.263	HB121		0	0	0	0	0	0	0	0	0	0	0	0
WD	2630	1.263	HB 121		0	0	0	0	0	0	0	0	0	0	0	0
WD	2630	1.263	HB124		0	0	0	0	0	0	0	0	0	0	0	0
WD	2630	1.263	HB109		0	0	0	0	0	0	0	0	0	0	0	0
WD	2630	1.263	HB77	Q	0	0	0	0	0	1	1	0	0	0	0	0
WD	2630	1.263	HB121		0	0	0	0	0	0	0	0	0	0	0	0
WD	2630	1.263	HB104		0	0	0	0	0	0	0	0	0	0	0	0
WD	2630	1.263	HB121		1	0	1	0	0	0	0	0	0	0	0	0
WD	2630	1.263	HB28		0	0	0	0	0	0	0	0	0	0	0	0
WD	2630	1.263	HB109		0	0	0	0	0	0	0	0	0	0	0	0
WD	2630	1.263	HB109		0	0	0	0	0	0	0	0	1	0	0	0
WD	2630	1.263	HB77		1	0	0	0	0	0	0	0	0	0	0	0
WD	2630	1.263	HB76		0	0	0	0	0	0	0	0	0	0	0	0
WD	2630	1.263	HB144		1	0	0	0	0	0	0	0	0	0	0	0
WD	2630	1.263	HB104		1	0	0	0	0	0	0	0	0	0	0	0
WD	2630	1.263	HB138		0	0	0	0	0	0	0	0	0	0	1	0
WD	2630	1.263	HB77		0	0	0	0	0	0	0	0	0	0	0	0
WD	2630	1.263	HB121		0	0	0	0	0	0	0	0	1	0	0	0
WD	2630	1.263	HB121		0	0	0	0	0	0	0	0	0	0	0	0
WD	2630	1.263	HB30		0	0	0	0	0	0	0	0	0	0	0	0
WD	2630	1.263	HB109		0	0	0	0	0	0	0	0	1	0	0	0
WD	2630	1.263	HB145		0	0	0	0	0	0	0	0	0	0	0	0
WD	2630	1.263	HB30		0	0	0	0	0	0	0	0	0	0	0	0
WD	2630	1.263	HB30		0	0	0	0	0	0	0	0	0	0	0	0
WD	2630	1.263	HB104		0	0	0	0	0	0	0	0	0	0	0	0
WD	2630	1.263	HB30		0	0	0	0	0	0	0	0	0	0	0	0
WD	2630	1.263	HB121		0	0	0	0	0	0	0	0	0	0	0	0
WD	2630	1.263	HB121		0	0	0	0	0	0	0	0	0	0	0	0
WD	2630	1.263	HB70		0	0	0	0	0	0	0	0	0	0	0	0
WD	2630	1.263	HB30		0	0	0	0	0	0	0	0	0	0	0	0
WD	2630	1.263	HB77		0	0	0	0	0	0	0	0	0	0	0	0
WD	2630	1.263	HB168		1	1	0	0	0	0	0	0	0	0	0	0
WD	2630	1.263	HB30x2		0	0	0	0	0	0	0	0	0	0	0	0
WD	2630	1.2631	HB109		1	0	0	0	0	0	0	0	0	0	0	0
WD	2630	1.2631	HB109		0	0	0	0	0	0	0	0	1	0	0	0
WD	2630	EP1.41931	HB104	10_15	0	0	0	0	0	0	0	0	0	0	0	0
WD	2630	EP1.41931	HB104		0	0	0	0	0	0	0	0	0	0	0	0
WD	2630	1.263	HB77		0	0	0	0	0	0	0	0	0	0	0	0
WD	2630	1.2631	HB42	10_15	0	0	0	0	0	0	0	0	0	0	0	0
WD	2630	1.263	HB77	Q	0	0	0	0	1	0	0	0	0	0	0	0
WD	2630	1.263	HB77		0	0	0	0	0	0	0	0	1	0	0	0
WD	2630	1.2631	HB109		0	0	0	0	0	0	0	0	1	0	0	0
WD	2630	EP1.41925	HB77		1	1	0	0	0	0	0	0	0	0	0	0
WD	2630	1.263	HB26	10_3	0	0	0	0	1	0	0	0	0	0	0	0
WD	2630	1.263	HB30		0	0	0	0	0	0	0	0	0	0	0	0
WD	2630		HB25		0	1	0	0	0	0	0	0	0	0	0	0
WD	2630	1.263	HB28		0	0	0	0	0	0	0	0	0	0	0	0
WD	2630	1.263	HB30		0	0	0	0	0	0	0	0	0	0	0	0
WD	2630	1.263	HB121		0	0	0	0	0	0	0	0	0	0	0	0
WD	2630	1.263	HB70		0	0	0	0	0	0	0	0	0	0	0	0
WD	2630	1.263	HB28		0	0	0	0	0	0	0	0	0	0	0	0
WD	2630	1.263	HB124		0	0	0	0	0	0	0	0	0	0	0	0
WD	2630	1.263	HB77	X	0	0	0	0	0	0	0	0	0	0	0	0
WD	2630	1.263	HB131	X	0	0	0	0	0	0	0	0	0	0	0	0
WD	2630	1.263	HB26		0	0	0	0	0	0	0	0	0	0	0	0
WD	2630	1.263	HB160		0	0	0	0	0	0	0	0	0	0	0	0
WD	2630	1.263	HB162		0	0	1	1	0	0	0	0	0	0	0	0
WD	2630	1.263	HB104	10_15	0	0	0	0	0	0	0	0	0	0	0	0
WD	2630	1.263	HB104		0	0	0	0	0	0	0	0	0	0	0	0
WD	2630	1.263	HB29		0	0	0	0	0	0	0	0	0	0	0	0
WD	2630	1.263	HB127		0	0	0	0	0	0	0	0	0	0	0	0
WD	2630	1.263	HB70		0	0	0	0	0	0	0	0	0	0	0	0
WD	2630	1.263	HB77		0	0	0	0	0	0	0	0	0	0	0	0
WD	2630	1.263	HB77		0	0	0	0	0	0	0	0	0	0	0	0
WD	2630	1.263	HB77		0	0	0	0	0	0	0	0	0	0	0	0
WD	2630	1.263	HB77	10_7	0	0	0	0	0	0	0	0	0	0	0	0
WD	2630	1.263	HB109		0	0	0	0	0	0	0	0	0	0	0	0
WD	2630	1.263	HB104		0	0	0	0	0	0	0	0	0	0	0	0
WD	2630	1.263	HB104		0	0	0	0	0	0	0	0	0	0	0	0
WD	2630	1.2631	HB42		0	0	0	0	0	0	0	0	0	0	0	0
WD	2630	1.2631	HB104		0	0	0	0	0	0	0	0	0	0	0	0
WD	2630	1.263	HB109		0	0	0	0	0	0	0	0	0	0	0	1
WD	2630	1.2631	HB77		0	0	0	0	0	0	0	0	0	0	0	0
WD	2630	1.2631	HB77		0	0	0	0	0	0	0	0	0	0	0	0
WD	2630	1.263	HB104		0	0	0	0	0	0	0	0	0	0	0	0
WD	2630	1.263	HB104		0	0	0	0	0	0	0	0	0	0	0	1
WD	2630	1.2631	HB77		0	1	0	0	0	0	0	0	0	0	0	0
WD	2630	1.2631	HB77		0	0	0	0	0	0	0	0	0	0	0	0
WD	2630	1.2631	HB077		0	0	0	0	0	0	0	0	0	0	0	0
WD	2630	1.2631	HB22		0	0	0	0	0	0	0	0	0	0	0	0
WD	2630	1.2631	HB77	10_7	0	0	0	0	0	0	0	0	0	0	0	0
WD	2630	1.263	HB077		0	0	0	0	0	0	0	0	0	0	0	0
WD	2630	1.263	HB77		0	0	0	0	0	0	0	0	0	0	0	0
WD	2630	1.263	HB77		0	0	0	0	0	0	0	0	0	0	0	0
WD	2630	1.263	HB28	Averrhoites	0	0	0	0	0	0	0	0	0	1	0	0
WD	2630	1.263	HB45		0	0	0	0	0	0	0	0	0	0	0	0
WD	2630	1.263	HB109		0	0	0	0	0	0	0	0	0	0	0	1
WD	2630	1.263	HB25		0	0	0	0	0	0	0	0	0	0	0	0
WD	2630	1.263	HB23	P	0	0	0	0	0	0	0	0	0	0	0	0
WD	2630	1.263	HB31		0	0	0	0	0	0	0	0	0	0	0	0
WD	2630	1.263	HB31	PLAT.	0	0	0	0	0	0	0	0	0	0	0	0
WD	2630	1.263	HB31	10_15	0	0	0	0	0	0	0	0	0	0	0	0
WD	2630	1.263			0	0	0	0	0	0	0	0	1	0	0	0
WD	2630	1.263	HB104		1	0	0	0	0	0	0	0	0	0	0	0
WD	2630	1.263	HB104		0	0	0	0	0	0	0	0	0	0	0	0
WD	2630	1.263	HB77		0	0	0	0	0	0	0	0	0	0	0	0
WD	2630	1.263	HB19		0	0	0	0	0	0	0	0	0	0	0	0
WD	2630	1.263	HB21		0	0	0	0	0	0	0	0	0	0	0	0
WD	2630	1.263	HB70		0	0	0	0	0	0	0	0	0	0	0	0
WD	2630	1.263	HB77		0	0	0	0	0	0	0	0	0	0	0	0
WD	2630	1.263	HB25		0	0	0	0	0	0	0	0	0	0	0	0
WD	2630	1.263	HB104		1	0	0	0	0	0	0	0	0	0	0	0
WD	2630	1.263	HB77		0	0	0	0	0	0	0	0	0	0	0	0
WD	2630	1.263	HB109		0	0	0	0	0	0	0	0	0	0	0	0
WD	2630	1.263	HB30		0	0	0	0	0	0	0	0	0	0	0	0
WD	2630	1.263	HB104		0	0	0	0	0	0	0	0	0	0	0	0
WD	2630	1.263	HB30		0	0	0	0	0	0	0	0	0	0	0	0
WD	2630	1.263	HB109		0	0	0	0	0	0	0	0	0	0	0	0
WD	2630	1.2631	HB45		0	0	0	0	0	0	0	0	0	0	0	0
WD	2630	1.2631	HB70		0	0	0	0	0	0	0	0	0	0	0	0
WD	2630	1.263	HB32		0	0	0	0	0	0	0	0	0	0	0	0
WD	2630	1.263	HB168		1	1	0	0	0	0	0	0	0	0	0	0
WD	2630	1.263	HB131		0	0	0	0	0	0	0	0	0	0	0	0
WD	2630	1.263	HB109		0	0	0	0	0	0	0	0	0	0	0	0
WD	2630	1.263	HB109		0	0	0	0	0	0	0	0	0	0	0	0
WD	2630	1.263	HB25		0	0	0	0	0	0	0	0	0	0	0	0
WD	2630	1.263	HB70		0	0	0	0	0	0	0	0	0	0	0	0
WD	2630	1.263	HB109		0	0	0	0	0	0	0	0	0	0	0	0
WD	2630	1.2631	HB30		0	0	0	0	0	0	0	0	0	0	0	0
WD	2630	1.2631	HB121		0	0	0	0	0	0	0	0	0	0	0	0
WD	2630	1.2631	HB121		0	0	0	0	0	0	0	0	0	0	0	0
WD	2630	1.2631	HB32		0	0	0	0	0	0	0	0	0	0	0	0
WD	2630	1.263	HB77		0	0	0	0	0	0	0	0	0	0	0	0
WD	2630	1.263	HB168		0	0	0	0	0	0	0	0	0	0	0	0
WD	2630	1.2631	HB32		0	0	0	0	0	0	0	0	0	0	0	0
WD	2630	1.2631	HB32		0	0	0	0	0	0	0	0	0	0	0	0
WD	2630	1.263	HB109		0	0	0	0	0	0	0	0	0	0	0	1
WD	2630	1.263	HB77		0	0	0	0	0	0	0	0	0	0	0	0
WD	2630	1.263	HB77		0	0	0	0	0	0	0	0	0	0	0	0
WD	2630	1.263	HB77		0	0	0	0	0	0	0	0	0	0	0	0
WD	2630	1.263	HB77		0	0	0	0	0	0	0	0	0	0	0	0
Jingo	2725			C	1	0	0	0	0	0	0	0	0	0	0	0
Jingo	2725		HB30	I	0	0	0	0	0	0	0	0	0	0	0	0
Jingo	2725		HB32		0	0	0	0	0	0	0	0	0	0	0	0
Jingo	2725		HB38	Z	0	0	0	0	0	0	0	0	0	0	0	0
Jingo	2725		HB144	P	0	0	0	0	0	0	0	0	0	0	0	0
Jingo	2725		HB162		0	0	0	0	0	0	0	0	0	0	0	0
Jingo	2725		HB44	X	0	0	0	0	0	0	0	0	0	0	0	0
Jingo	2725		HB44	X	0	0	0	0	0	0	0	0	0	0	0	0
Jingo	2725		HB26	I	0	0	0	0	0	0	0	0	0	0	0	0
Jingo	2725		HB26		0	0	0	0	0	0	0	0	0	0	0	0
Jingo	2725		HB161		1	0	0	0	0	0	0	0	0	0	0	0
Jingo	2725		HB122	X	0	0	0	0	0	0	0	0	0	0	0	0
Jingo	2725		HB44	X	0	0	0	0	0	0	0	0	0	0	0	0
Jingo	2725		HB162	10_7	0	0	1	0	0	0	0	0	0	0	0	0
Jingo	2725		HB26		0	0	0	0	0	0	0	0	0	0	0	0
Jingo	2725		HB29		0	0	0	0	0	0	0	0	0	0	0	0
Jingo	2725		HB32		0	0	0	0	0	0	0	0	0	0	0	0
Jingo	2725		HB134		0	0	0	0	0	0	0	0	0	0	0	0
Jingo	2725		HB26		0	0	0	0	0	0	0	0	0	0	0	0
Jingo	2725				0	0	0	0	0	0	0	0	0	0	0	0
Jingo	2725		HB44	X	0	0	0	0	0	0	0	1	0	0	0	0
Jingo	2725		HB162		0	0	0	0	0	0	0	0	0	0	0	0
Jingo	2725		HB44	Z	0	0	0	0	0	0	0	0	0	0	0	0
Jingo	2725		HB46		0	0	0	0	0	0	0	0	0	0	0	0
Jingo	2725		HB26		0	0	1	0	0	0	0	0	0	0	0	0
Jingo	2725		HB164		0	0	0	0	0	0	0	0	0	0	0	0
Jingo	2725		HB28		1	0	0	0	0	0	0	0	0	0	0	0
Jingo	2725		HB28		0	0	0	0	0	0	0	0	0	0	0	0
Jingo	2725		HB161		0	0	0	0	0	0	0	0	0	0	0	0
Jingo	2725		HB134		0	0	0	0	0	0	0	0	0	0	0	0
